# Supplementary material for: Validation of the Scale of Emotional Development-Short (SED-S) in Healthy Adults with an Intellectual Disability
Source: J Clin Med. 2024 Aug 28;13(17):5113. doi: 10.3390/jcm13175113 (PMC11395714; doi:10.3390/jcm13175113)
Supplement: Supplementary file 1 [file jcm-13-05113-s001.zip]

Archive with 1 entries (1 files):
- jcm-3122151-supplementary.pdf
